# Supplementary material for: Novel sequences, structural variations and gene presence variations of Asian cultivated rice
Source: Sci Data. 2018 May 2;5:180079. doi: 10.1038/sdata.2018.79 (PMC5931083; doi:10.1038/sdata.2018.79)
Supplement: Supplementary file 1 [file sdata201879-isa1.zip]

Archive with 3 entries (3 files):
- i_Investigation.txt
- s_study_Li.txt
- a_assay_Li.txt
