# Supplementary material for: Novel sequences, structural variations and gene presence variations of Asian cultivated rice
Source: Sci Data. 2018 May 2;5:180079. doi: 10.1038/sdata.2018.79 (PMC5931083; doi:10.1038/sdata.2018.79)
Supplement: Supplementary file 1 [file sdata201879-isa1.zip › i_Investigation.txt]

# Investigation File generated for Scientific Data with Investigation File Authoring Tool version 0.1.0 on 04/04/2018 - This metadata file is CC0
ONTOLOGY SOURCE REFERENCE
Term Source Name	IAO	NCBITaxon	ERO	OBI
Term Source File	http://data.bioontology.org/ontologies/IAO	http://data.bioontology.org/ontologies/NCBITAXON	http://data.bioontology.org/ontologies/ERO	http://data.bioontology.org/ontologies/OBI
Term Source Version	2015-02-23	2016AB	2013-08-02	2014-08-18
Term Source Description	Information Artifact Ontology	National Center for Biotechnology Information (NCBI) Organismal Classification	Eagle-I Research Resource Ontology	Ontology for Biomedical Investigations
INVESTIGATION
Investigation Identifier
Investigation Title
Investigation Description
Investigation Submission Date
Investigation Public Release Date
INVESTIGATION PUBLICATIONS
Investigation PubMed ID
Investigation Publication DOI
Investigation Publication Author List
Investigation Publication Title
Investigation Publication Status
Investigation Publication Status Term Accession Number
Investigation Publication Status Term Source REF
INVESTIGATION CONTACTS
Investigation Person Last Name
Investigation Person Mid Initials
Investigation Person First Name
Investigation Person Address
Investigation Person Phone
Investigation Person Fax
Investigation Person Email
Investigation Person Affiliation
Investigation Person Roles
Investigation Person Roles Term Accession Number
Investigation Person Roles Term Source REF
STUDY
Study Identifier	10.1038/sdata.2018.79
Study Title	Novel sequences, structural variations and gene presence variations of Asian cultivated rice
Study Submission Date	22/06/2017
Study Public Release Date	02/05/2018
Study Description	http://www.nature.com/articles/sdata201879#abstract
Study File Name	s_study_Li.txt
Comment[Subject Keywords]	///;//;//;///
Comment[Manuscript Licence]	CC BY-4.0
Comment[Experimental Metadata Licence]	CC0
Comment[Supplementary Information File Name]	
Comment[Supplementary Information File Type]	x-zip-compressed
Comment[Supplementary Information File URL]	http://www.nature.com/articles/sdata201879#supplementary-information
Comment[Data Repository]	figshare
Comment[Data Record Accession]	doi:10.6084/m9.figshare.c.3876022.v1
Comment[Data Record URI]	https://doi.org/10.6084/m9.figshare.c.3876022.v1
STUDY DESIGN DESCRIPTORS
Study Design Type	sequence analysis objective
Study Design Type Term Accession Number	OBI:0200081
Study Design Type Term Source REF	ERO
STUDY PUBLICATIONS
Study PubMed ID	""
Study Publication DOI	doi:10.1038/s41586-018-0063-9
Study Publication Author List	""
Study Publication Title	""
Study Publication Status	published
Study Publication Status Term Accession Number	
Study Publication Status Term Source REF	
STUDY FACTORS
Study Factor Name
Study Factor Type
Study Factor Type Term Accession Number
Study Factor Type Term Source REF
STUDY ASSAYS
Study Assay Measurement Type	genetic sequence variation analysis
Study Assay Measurement Type Term Accession Number	ERO:0100211
Study Assay Measurement Type Term Source REF	ERO
Study Assay Technology Type	bioinformatics analysis
Study Assay Technology Type Term Accession Number	ERO:0000740
Study Assay Technology Type Term Source REF	ERO
Study Assay Technology Platform	""
Study Assay File Name	a_assay_Li.txt
STUDY PROTOCOLS
Study Protocol Name	Structural variations	Novel sequences	Gene presence/absence variations	Gene family presence/absence variations	Sample Preparation
Study Protocol Type	DNA sequence variation detection	DNA sequence variation detection	DNA sequence variation detection	DNA sequence variation detection	sample preparation for assay
Study Protocol Type Term Accession Number	OBI:0000438	OBI:0000438	OBI:0000438	OBI:0000438	OBI:0000073
Study Protocol Type Term Source REF	ERO	ERO	ERO	ERO	OBI
Study Protocol Description					
Study Protocol URI	""	""	""	""	""
Study Protocol Version					
Study Protocol Parameters Name	""	""	""	""	""
Study Protocol Parameters Name Term Accession Number	""	""	""	""	""
Study Protocol Parameters Name Term Source REF	""	""	""	""	""
Study Protocol Components Name	""	""	""	""	""
Study Protocol Components Type	""	""	""	""	""
Study Protocol Components Type Term Accession Number	""	""	""	""	""
Study Protocol Components Type Term Source REF	""	""	""	""	""
STUDY CONTACTS
Study Person Last Name	Hu	Wang	Wu	Sun	Li	Lu	Fu	Shi	Xu	Ruan	Wei	Li
Study Person First Name	Zhiqiang	Wensheng	Zhichao	Chen	Min	Jinyuan	Binying	Jianxin	Jianlong	Jue	Chaochun	Zhikang
Study Person Mid Initials												
Study Person Email	""	""	""	""	""	""	""	""	""	""	ccwei@sjtu.edu.cn	lizhikang@caas.cn
Study Person Phone												
Study Person Fax												
Study Person Address												
Study Person Affiliation	Institute of Crop Sciences, Chinese Academy of Agricultural Sciences, Beijing 100081, China	Institute of Crop Sciences, Chinese Academy of Agricultural Sciences, Beijing 100081, China	Institute of Crop Sciences, Chinese Academy of Agricultural Sciences, Beijing 100081, China	School of Life Sciences and Biotechnology, Shanghai Jiao Tong University, Shanghai 200240, China	Institute of Crop Sciences, Chinese Academy of Agricultural Sciences, Beijing 100081, China	School of Life Sciences and Biotechnology, Shanghai Jiao Tong University, Shanghai 200240, China	Institute of Crop Sciences, Chinese Academy of Agricultural Sciences, Beijing 100081, China	School of Life Sciences and Biotechnology, Shanghai Jiao Tong University, Shanghai 200240, China	Institute of Crop Sciences, Chinese Academy of Agricultural Sciences, Beijing 100081, China	Agricultural Genomics Institute, Chinese Academy of Agricultural Sciences, Shenzhen 518120, China	School of Life Sciences and Biotechnology, Shanghai Jiao Tong University, Shanghai 200240, China	Institute of Crop Sciences, Chinese Academy of Agricultural Sciences, Beijing 100081, China
Study Person Roles												
Study Person Roles Term Accession Number												
Study Person Roles Term Source REF												
Comment[Study Person ORCID]			0000-0002-3006-043X	0000-0003-0657-207X				0000-0002-7717-0863			0000-0002-1031-034X	
Comment[Funder]												
Comment[FundRef ID]												
Comment[Funder Term Source REF]												
Comment[Grant Identifier]												
