# Supplementary material for: Novel sequences, structural variations and gene presence variations of Asian cultivated rice
Source: Sci Data. 2018 May 2;5:180079. doi: 10.1038/sdata.2018.79 (PMC5931083; doi:10.1038/sdata.2018.79)
Supplement: Supplementary file 1 [file sdata201879-isa1.zip › s_study_Li.txt]

Source Name	Material Type	Term Source REF	Term Accession Number	Characteristics[organism]	Term Source REF	Term Accession Number	Protocol REF	Sample Name
The 3000 Rice Genomes Project	data set	IAO	IAO:0000100	Oryza sativa	NCBITaxon	NCBITaxon:4530	Sample Preparation	s1
