# Supplementary material for: Novel sequences, structural variations and gene presence variations of Asian cultivated rice
Source: Sci Data. 2018 May 2;5:180079. doi: 10.1038/sdata.2018.79 (PMC5931083; doi:10.1038/sdata.2018.79)
Supplement: Supplementary file 1 [file sdata201879-isa1.zip › a_assay_Li.txt]

Sample Name	Protocol REF	Protocol REF	Protocol REF	Protocol REF	Assay Name	Raw Data File	Comment[Data Repository]	Comment[Data Record Accession]	Comment[Data Record URI]
s1	Structural variations	Novel sequences	Gene presence/absence variations	Gene family presence/absence variations	s1_processing	Novel sequences, structural variations and gene presence variations of Asian cultivated rice	figshare	doi:10.6084/m9.figshare.c.3876022.v1	https://doi.org/10.6084/m9.figshare.c.3876022.v1
